# Supplementary material for: Increased Susceptibility to Mechanical Stretch Drives the Persistence of Keloid Fibroblasts: An Investigation Using a Stretchable PDMS Platform
Source: Biomedicines. 2024 Sep 24;12(10):2169. doi: 10.3390/biomedicines12102169 (PMC11504861; doi:10.3390/biomedicines12102169)
Supplement: Supplementary file 1 [file biomedicines-12-02169-s001.zip]

Archive with 1 entries (1 files):
- biomedicines-3103184-supplementary.pdf
